# Supplementary material for: ﻿Morphological and molecular analyses reveal two new species of Gibellula (Cordycipitaceae, Hypocreales) from China
Source: MycoKeys. 2022 Jun 2;90:53–69. doi: 10.3897/mycokeys.90.83801 (PMC9849081; doi:10.3897/mycokeys.90.83801)
Supplement: XML Treatment for Gibellula penicillioides [file mycokeys.90.83801-treatment1.xml]

<!DOCTYPE tp:taxon-treatment
  PUBLIC "-//TaxonX//DTD Taxonomic Treatment Publishing DTD v0 20100105//EN" "tax-treatment-NSO.dtd">
<tp:taxon-treatment xmlns:tp="http://www.plazi.org/taxpub"><tp:treatment-meta><kwd-group><label>Taxon classification</label><kwd>
                <named-content content-type="kingdom">Fungi</named-content>
              </kwd><kwd>
                <named-content content-type="order">Hypocreales</named-content>
              </kwd><kwd>
                <named-content content-type="family">Cordycipitaceae</named-content>
              </kwd></kwd-group><mixed-citation publication-type="journal"><person-group><name><surname>Chen</surname><given-names>MingJun</given-names></name><name><surname>Wang</surname><given-names>Ting</given-names></name><name><surname>Lin</surname><given-names>Yan</given-names></name><name><surname>Huang</surname><given-names>Bo</given-names></name></person-group><article-title>﻿Morphological and molecular analyses reveal two new species of <italic><tp:taxon-name><tp:taxon-name-part taxon-name-part-type="genus" reg="Gibellula">Gibellula</tp:taxon-name-part></tp:taxon-name></italic> (<tp:taxon-name><tp:taxon-name-part taxon-name-part-type="family">Cordycipitaceae</tp:taxon-name-part></tp:taxon-name>, <tp:taxon-name><tp:taxon-name-part taxon-name-part-type="order">Hypocreales</tp:taxon-name-part></tp:taxon-name>) from China</article-title><source>MycoKeys</source><day>02</day><month>06</month><year>2022</year><volume>90</volume><fpage>53</fpage><lpage>69</lpage><pub-id pub-id-type="doi">10.3897/mycokeys.90.83801</pub-id></mixed-citation></tp:treatment-meta><tp:nomenclature><label>﻿</label><tp:taxon-name>
              <object-id xmlns:xlink="http://www.w3.org/1999/xlink" content-type="arpha" xlink:type="simple">32C40875-F1E0-59B8-91CC-48640A867AA0</object-id>
              <tp:taxon-name-part taxon-name-part-type="genus" reg="Gibellula">Gibellula</tp:taxon-name-part>
              <tp:taxon-name-part taxon-name-part-type="species" reg="penicillioides">penicillioides</tp:taxon-name-part>
              <object-id xmlns:xlink="http://www.w3.org/1999/xlink" content-type="mycobank" xlink:type="simple">843174</object-id>
            </tp:taxon-name><tp:taxon-authority>Ming J. Chen &amp; B. Huang, sp. nov.</tp:taxon-authority><xref ref-type="fig" rid="F1">Fig. 1</xref></tp:nomenclature><tp:treatment-sec sec-type="etymology" id="SECID0EIJAI"><title>Etymology.</title><p>Latin “<italic><tp:taxon-name><tp:taxon-name-part taxon-name-part-type="genus" reg="Gibellula"/><tp:taxon-name-part taxon-name-part-type="species" reg="penicillioides">penicillioides</tp:taxon-name-part></tp:taxon-name></italic>” referring to the fungus with penicillate conidiophores.</p></tp:treatment-sec><tp:treatment-sec sec-type="material" id="SECID0EYJAI"><title>Type.</title><p>China. Anhui Province: Shitai County, Guniujiang National Nature Reserve, on a spider, on unidentified leaf, 1 August 2020, Mingjun Chen &amp; Bo Huang, holotype GNJ20200814-14. GenBank sequence data for GNJ20200814-14: <abbrev xmlns:xlink="http://www.w3.org/1999/xlink" xlink:title="small subunit ribosomal RNA" id="ABBRID0E5JAI" xlink:type="simple">SSU</abbrev> = <ext-link xmlns:xlink="http://www.w3.org/1999/xlink" ext-link-type="gen" xlink:href="MW969670" xlink:type="simple">MW969670</ext-link>; <abbrev xmlns:xlink="http://www.w3.org/1999/xlink" xlink:title="large subunit ribosomal RNA" id="ABBRID0EHKAI" xlink:type="simple">LSU</abbrev> = <ext-link xmlns:xlink="http://www.w3.org/1999/xlink" ext-link-type="gen" xlink:href="MW96966" xlink:type="simple">MW96966</ext-link>; <abbrev xmlns:xlink="http://www.w3.org/1999/xlink" xlink:title="elongation factor-1a" id="ABBRID0EQKAI" xlink:type="simple">TEF</abbrev> = <ext-link xmlns:xlink="http://www.w3.org/1999/xlink" ext-link-type="gen" xlink:href="MW961416" xlink:type="simple">MW961416</ext-link>; RPB1 = <ext-link xmlns:xlink="http://www.w3.org/1999/xlink" ext-link-type="gen" xlink:href="MZ215999" xlink:type="simple">MZ215999</ext-link>.</p></tp:treatment-sec><tp:treatment-sec sec-type="description" id="SECID0E5KAI"><title>Description.</title><p>Mycelium covering the host, brownish–white cream–yellow to light–brown mycelial mat. Light greyish-brown to violaceous-brown when dried. Synnema solitary, white to yellowish, arising from the tip of the host’s abdomen, slender, cylindrical, 6.8 mm long, 0.6 mm wide at base and 0.1 mm at tip. Conidiophores rising from mycelial mat and synnema, smooth, septate, cylindrical, mostly biverticillate, (40–) 52.5–92 (115) × (4–) 4.5–6 μm (Fig. <xref ref-type="fig" rid="F1">1d, e</xref>), vesicles rarely developed. Several metulae are borne on the apex of conidiophore. Metulae clavate (slightly broadening towards the base) to cylindrical, (11–) 13–17.5 (21.5) × 3.5–5 (–5.5) μm, with a number of phialides in whorls. Phialides broadly cylindrical, with the apex tapering abruptly to a short neck (10–) 12.5–15.5 (–17) × (2.5–) 3–4 (–5) μm. Conidia fusiform, (7–) 7.5–9 (–10) × 2.5–3.5 μm, in chains, borne on each phialide (Figs <xref ref-type="fig" rid="F1">1i–j</xref>). Teleomorph and granulomanus synanamorphs not observed.</p><fig id="F1" position="float" orientation="portrait"><object-id xmlns:xlink="http://www.w3.org/1999/xlink" content-type="doi" xlink:type="simple">10.3897/mycokeys.90.83801.figure1</object-id><object-id xmlns:xlink="http://www.w3.org/1999/xlink" content-type="arpha" xlink:type="simple">BF06E0F2-592A-5A22-A91A-81BA2B7B2E93</object-id><label>Figure 1.</label><caption><p><italic><tp:taxon-name><tp:taxon-name-part taxon-name-part-type="genus" reg="Gibellula">Gibellula</tp:taxon-name-part><tp:taxon-name-part taxon-name-part-type="species" reg="penicillioides">penicillioides</tp:taxon-name-part></tp:taxon-name></italic> sp. nov. <bold>a–b</bold> fungus on spider <bold>c</bold> synnema solitary <bold>d–f</bold> Penicillate conidiophores <bold>g</bold> conidiophore head bearing conidia <bold>h</bold> conidia <bold>i</bold> conidia in chains. Scale bars: 50 μm (<bold>d, e, f</bold>); 10 μm (<bold>g, h, i</bold>).</p></caption><graphic xmlns:xlink="http://www.w3.org/1999/xlink" xlink:href="mycokeys-90-053-g001.jpg" position="float" orientation="portrait" xlink:type="simple" id="oo_691581.jpg"><uri content-type="original_file" xlink:type="simple">https://binary.pensoft.net/fig/691581</uri></graphic></fig></tp:treatment-sec><tp:treatment-sec sec-type="habitat" id="SECID0E4MAI"><title>Habitat.</title><p>Occurring on spider attached to the underside of unidentified leaves nearby rivers.</p></tp:treatment-sec><tp:treatment-sec sec-type="material" id="SECID0ECNAI"><title>Additional materials examined.</title><p>China. Anhui Province: Shitai County, Guniujiang National Nature Reserve, on a spider, 1 August 2020, Mingjun Chen &amp; Ting Wang, GNJ20200814–11, GNJ20200814–17 and GNJ20200812–05. China. Guangdong Province: Nanling Nature Reserve, August 2021, on a spider, Qianle Lu, <ext-link xmlns:xlink="http://www.w3.org/1999/xlink" xlink:href="NL20210822-01" ext-link-type="gen" xlink:type="simple">NL20210822-01</ext-link>, <ext-link xmlns:xlink="http://www.w3.org/1999/xlink" xlink:href="NL20210822-09" ext-link-type="gen" xlink:type="simple">NL20210822-09</ext-link>, and <ext-link xmlns:xlink="http://www.w3.org/1999/xlink" xlink:href="NL20210822-20" ext-link-type="gen" xlink:type="simple">NL20210822-20</ext-link>.</p></tp:treatment-sec><tp:treatment-sec sec-type="notes" id="SECID0EXNAI"><title>Notes.</title><p>In its morphological characters, <italic><tp:taxon-name><tp:taxon-name-part taxon-name-part-type="genus" reg="Gibellula">G.</tp:taxon-name-part><tp:taxon-name-part taxon-name-part-type="species" reg="penicillioides">penicillioides</tp:taxon-name-part></tp:taxon-name></italic> resembles <italic><tp:taxon-name><tp:taxon-name-part taxon-name-part-type="genus" reg="Gibellula">G.</tp:taxon-name-part><tp:taxon-name-part taxon-name-part-type="species" reg="scorpioides">scorpioides</tp:taxon-name-part></tp:taxon-name></italic>, <italic><tp:taxon-name><tp:taxon-name-part taxon-name-part-type="genus" reg="Gibellula">G.</tp:taxon-name-part><tp:taxon-name-part taxon-name-part-type="species" reg="dabieshanensis">dabieshanensis</tp:taxon-name-part></tp:taxon-name></italic> B. Huang, M.Z. Fan &amp; Z.Z. Li, G. <italic><tp:taxon-name><tp:taxon-name-part taxon-name-part-type="genus" reg="Gibellula"/><tp:taxon-name-part taxon-name-part-type="species" reg="clavulifera">clavulifera</tp:taxon-name-part></tp:taxon-name></italic> var. <tp:taxon-name><tp:taxon-name-part taxon-name-part-type="genus" reg="Gibellula"/><tp:taxon-name-part taxon-name-part-type="species" reg="clavulifera"/><tp:taxon-name-part taxon-name-part-type="variety" reg="clavulifera">clavulifera</tp:taxon-name-part></tp:taxon-name> (Petch) Samson &amp; H.C. Evans, G. <italic><tp:taxon-name><tp:taxon-name-part taxon-name-part-type="genus" reg="Gibellula"/><tp:taxon-name-part taxon-name-part-type="species" reg="clavulifera">clavulifera</tp:taxon-name-part></tp:taxon-name></italic> var. <tp:taxon-name><tp:taxon-name-part taxon-name-part-type="genus" reg="Gibellula"/><tp:taxon-name-part taxon-name-part-type="species" reg="clavulifera"/><tp:taxon-name-part taxon-name-part-type="variety" reg="major">major</tp:taxon-name-part></tp:taxon-name> Tzean, L.S. Hsieh, J.Y. Liou &amp; W.J. Wu and <tp:taxon-name><tp:taxon-name-part taxon-name-part-type="genus" reg="Gibellula">G.</tp:taxon-name-part><tp:taxon-name-part taxon-name-part-type="species" reg="clavulifera">clavulifera</tp:taxon-name-part><tp:taxon-name-part taxon-name-part-type="infraspecific-rank">var.</tp:taxon-name-part><tp:taxon-name-part taxon-name-part-type="variety" reg="alba">alba</tp:taxon-name-part></tp:taxon-name> Humber &amp; Rombach by single synnema producing smooth penicillate conidiophores. Table <xref ref-type="table" rid="T2">2</xref> provides a comparative summary of the main characters of <italic><tp:taxon-name><tp:taxon-name-part taxon-name-part-type="genus" reg="Gibellula">G.</tp:taxon-name-part><tp:taxon-name-part taxon-name-part-type="species" reg="penicillioides">penicillioides</tp:taxon-name-part></tp:taxon-name></italic> and the other four species. Microscopically, <italic><tp:taxon-name><tp:taxon-name-part taxon-name-part-type="genus" reg="Gibellula">G.</tp:taxon-name-part><tp:taxon-name-part taxon-name-part-type="species" reg="penicillioides">penicillioides</tp:taxon-name-part></tp:taxon-name></italic> can be distinguished from <italic><tp:taxon-name><tp:taxon-name-part taxon-name-part-type="genus" reg="Gibellula">G.</tp:taxon-name-part><tp:taxon-name-part taxon-name-part-type="species" reg="scorpioides">scorpioides</tp:taxon-name-part></tp:taxon-name></italic>, <italic><tp:taxon-name><tp:taxon-name-part taxon-name-part-type="genus" reg="Gibellula">G.</tp:taxon-name-part><tp:taxon-name-part taxon-name-part-type="species" reg="dabieshanensis">dabieshanensis</tp:taxon-name-part></tp:taxon-name></italic> and <tp:taxon-name><tp:taxon-name-part taxon-name-part-type="genus" reg="Gibellula">G.</tp:taxon-name-part><tp:taxon-name-part taxon-name-part-type="species" reg="clavulifera">clavulifera</tp:taxon-name-part><tp:taxon-name-part taxon-name-part-type="infraspecific-rank">var.</tp:taxon-name-part><tp:taxon-name-part taxon-name-part-type="variety" reg="clavulifera">clavulifera</tp:taxon-name-part></tp:taxon-name> by having longer conidiophores and slightly larger conidia. Furthermore, <italic><tp:taxon-name><tp:taxon-name-part taxon-name-part-type="genus" reg="Gibellula">G.</tp:taxon-name-part><tp:taxon-name-part taxon-name-part-type="species" reg="penicillioides">penicillioides</tp:taxon-name-part></tp:taxon-name></italic> differs from <tp:taxon-name><tp:taxon-name-part taxon-name-part-type="genus" reg="Gibellula">G.</tp:taxon-name-part><tp:taxon-name-part taxon-name-part-type="species" reg="clavulifera">clavulifera</tp:taxon-name-part><tp:taxon-name-part taxon-name-part-type="infraspecific-rank">var.</tp:taxon-name-part><tp:taxon-name-part taxon-name-part-type="variety" reg="alba">alba</tp:taxon-name-part></tp:taxon-name> by forming larger metulae, phialides and conidia, while <tp:taxon-name><tp:taxon-name-part taxon-name-part-type="genus" reg="Gibellula">G.</tp:taxon-name-part><tp:taxon-name-part taxon-name-part-type="species" reg="clavulifera">clavulifera</tp:taxon-name-part><tp:taxon-name-part taxon-name-part-type="infraspecific-rank">var.</tp:taxon-name-part><tp:taxon-name-part taxon-name-part-type="variety" reg="major">major</tp:taxon-name-part></tp:taxon-name> produces the largest conidia and the longest conidiophore.</p><table-wrap id="T2" position="float" orientation="portrait"><label>Table 2.</label><caption><p>Comparison of <italic><tp:taxon-name><tp:taxon-name-part taxon-name-part-type="genus" reg="Gibellula">Gibellula</tp:taxon-name-part><tp:taxon-name-part taxon-name-part-type="species" reg="clavulifera">clavulifera</tp:taxon-name-part></tp:taxon-name></italic>, <italic><tp:taxon-name><tp:taxon-name-part taxon-name-part-type="genus" reg="Gibellula">G.</tp:taxon-name-part><tp:taxon-name-part taxon-name-part-type="species" reg="dabieshanensis">dabieshanensis</tp:taxon-name-part></tp:taxon-name></italic>, <italic><tp:taxon-name><tp:taxon-name-part taxon-name-part-type="genus" reg="Gibellula">G.</tp:taxon-name-part><tp:taxon-name-part taxon-name-part-type="species" reg="scorpioides">scorpioides</tp:taxon-name-part></tp:taxon-name> and <tp:taxon-name><tp:taxon-name-part taxon-name-part-type="genus" reg="Gibellula">G.</tp:taxon-name-part><tp:taxon-name-part taxon-name-part-type="species" reg="penicillioides">penicillioides</tp:taxon-name-part></tp:taxon-name></italic> sp. nov. with penicillate conidiophores.</p></caption><table id="TID0EFZCI" rules="all"><tbody><tr><th rowspan="1" colspan="1">Species</th><th rowspan="1" colspan="1">Conidiophore(μm)</th><th rowspan="1" colspan="1">metulae (μm)</th><th rowspan="1" colspan="1">Phialide (μm)</th><th rowspan="1" colspan="1">Conidia (μm)</th></tr><tr><td rowspan="1" colspan="1">
                      <bold><italic><tp:taxon-name><tp:taxon-name-part taxon-name-part-type="genus" reg="Gibellula">Gibellula</tp:taxon-name-part><tp:taxon-name-part taxon-name-part-type="species" reg="penicillioides">penicillioides</tp:taxon-name-part></tp:taxon-name></italic> sp. nov.<sup>1</sup></bold>
                    </td><td rowspan="1" colspan="1">penicillate, smooth, mostly biverticillate or terverticillate, (40–) 52.5–92 (115) × (4–) 4.5–6</td><td rowspan="1" colspan="1">obovoid to cylindrical, (11–) 13–17.5 (21.5) × 3.5–5 (–5.5)</td><td rowspan="1" colspan="1">broadly cylindrical, (10–) 12.5–15.5 (–17) × (2.5–) 3–4 (–5)</td><td rowspan="1" colspan="1">(7–) 7.5–9 (–10) × 2.5–3.5</td></tr><tr><td rowspan="1" colspan="1">
                      <bold><italic><tp:taxon-name><tp:taxon-name-part taxon-name-part-type="genus" reg="Gibellula">Gibellula</tp:taxon-name-part><tp:taxon-name-part taxon-name-part-type="species" reg="clavulifera">clavulifera</tp:taxon-name-part></tp:taxon-name></italic> var. <tp:taxon-name><tp:taxon-name-part taxon-name-part-type="genus" reg="Gibellula"/><tp:taxon-name-part taxon-name-part-type="species" reg="clavulifera"/><tp:taxon-name-part taxon-name-part-type="variety" reg="major">major</tp:taxon-name-part></tp:taxon-name><sup>2</sup></bold>
                    </td><td rowspan="1" colspan="1">penicillate, Smooth‐walled, mostly bi- or terverticillate, occasionally monoverticillate 140 × 4.8-7.1</td><td rowspan="1" colspan="1">clavate to cylindrical, 12.7-19.8 × 4.0-5.6</td><td rowspan="1" colspan="1">ampulliform to cylindrical, 12.7–19.8 × 3.6–4.8 (-5.3)</td><td rowspan="1" colspan="1">7.1–12.0 (–13.9) × 2.4–4.0 (–5.6)</td></tr><tr><td rowspan="1" colspan="1">
                      <bold>G<italic>ibellula <tp:taxon-name><tp:taxon-name-part taxon-name-part-type="genus" reg="Gibellula"/><tp:taxon-name-part taxon-name-part-type="species" reg="scorpioides">scorpioides</tp:taxon-name-part></tp:taxon-name></italic><sup>3</sup></bold>
                    </td><td rowspan="1" colspan="1">penicillate, smooth, mostly biverticillate, 20–29 (–30) × 4</td><td rowspan="1" colspan="1">obovoid, slightly broadening toward the base, (7–) 9.5–12.5 (–15) × (2–) 3–5 (–7)</td><td rowspan="1" colspan="1">broadly cylindrical, (9–) 10–12.5 (–14) × (2–) 2.5–3.5 (–4)</td><td rowspan="1" colspan="1">5–7 (–9) × (1.5–) 2–3</td></tr><tr><td rowspan="1" colspan="1">
                      <bold>
                        <tp:taxon-name><tp:taxon-name-part taxon-name-part-type="genus" reg="Gibellula">Gibellula</tp:taxon-name-part><tp:taxon-name-part taxon-name-part-type="species" reg="clavulifera">clavulifera</tp:taxon-name-part><tp:taxon-name-part taxon-name-part-type="infraspecific-rank">var.</tp:taxon-name-part><tp:taxon-name-part taxon-name-part-type="variety" reg="clavulifera">clavulifera</tp:taxon-name-part></tp:taxon-name>
                        <sup>4</sup>
                      </bold>
                    </td><td rowspan="1" colspan="1">penicillate, Smooth-walled, 45–50</td><td rowspan="1" colspan="1">clavate</td><td rowspan="1" colspan="1">cylindrical, with short neck 15–17.3 × 3.2–4.3</td><td rowspan="1" colspan="1">5.4–7.6 × 2.1–3.2</td></tr><tr><td rowspan="1" colspan="1">
                      <bold>
                        <tp:taxon-name><tp:taxon-name-part taxon-name-part-type="genus" reg="Gibellula">Gibellula</tp:taxon-name-part><tp:taxon-name-part taxon-name-part-type="species" reg="clavulifera">clavulifera</tp:taxon-name-part><tp:taxon-name-part taxon-name-part-type="infraspecific-rank">var.</tp:taxon-name-part><tp:taxon-name-part taxon-name-part-type="variety" reg="alba">alba</tp:taxon-name-part></tp:taxon-name>
                        <sup>5</sup>
                      </bold>
                    </td><td rowspan="1" colspan="1">penicillate, smooth, mono-or biverticillate, up to 100</td><td rowspan="1" colspan="1">cylindricrical, 9–15 × 3–4</td><td rowspan="1" colspan="1">cylindrical or slightly swollen near the middle 10–12.4 × 1.5–2.5</td><td rowspan="1" colspan="1">5–7.5 × 1.5–2</td></tr><tr><td rowspan="1" colspan="1">
                      <bold>
                        <italic>
                          <tp:taxon-name><tp:taxon-name-part taxon-name-part-type="genus" reg="Gibellula">Gibellula</tp:taxon-name-part><tp:taxon-name-part taxon-name-part-type="species" reg="dabieshanensis">dabieshanensis</tp:taxon-name-part></tp:taxon-name>
                        </italic>
                      </bold>
                    </td><td rowspan="1" colspan="1">penicillate with swollen vesicle, smooth 27–44</td><td rowspan="1" colspan="1">Obovoid to cylindricrical 8.6–11.5 × 5–6</td><td rowspan="1" colspan="1">cylindrical, 7.9-10.8 × 1.8-2.9</td><td rowspan="1" colspan="1">3.2-4.0 × 1.1-1.8</td></tr></tbody></table><table-wrap-foot><fn><p>Note: <sup>1</sup>Current study, <sup>2</sup><xref ref-type="bibr" rid="B40">Tzean et al. 1997</xref>, <sup>3</sup><xref ref-type="bibr" rid="B20">Kuephadungphan et al. 2020</xref>, <sup>4</sup><xref ref-type="bibr" rid="B3">Chen et al. 2014</xref>, <sup>5</sup><xref ref-type="bibr" rid="B12">Humber and Rombach 1987</xref>, <sup>6</sup><xref ref-type="bibr" rid="B11">Huang et al. 1998</xref>.</p></fn></table-wrap-foot></table-wrap></tp:treatment-sec><ref-list><ref id="B40"><mixed-citation xmlns:xlink="http://www.w3.org/1999/xlink" xlink:type="simple"><person-group><name name-style="western"><surname>Tzean</surname><given-names>SS</given-names></name><name name-style="western"><surname>Hsieh</surname><given-names>LS</given-names></name><name name-style="western"><surname>Wu</surname><given-names>WJ</given-names></name></person-group> (<year>1997</year>) <article-title>The genus <italic><tp:taxon-name><tp:taxon-name-part taxon-name-part-type="genus">Gibellula</tp:taxon-name-part></tp:taxon-name></italic> on spiders from Taiwan.</article-title><source>Mycologia</source><volume>89</volume>(<issue>2</issue>): <fpage>309</fpage>–<lpage>318</lpage>. <ext-link xlink:href="10.1080/00275514.1997.12026787" ext-link-type="doi" xlink:type="simple">https://doi.org/10.1080/00275514.1997.12026787</ext-link></mixed-citation></ref><ref id="B20"><mixed-citation xmlns:xlink="http://www.w3.org/1999/xlink" xlink:type="simple"><person-group><name name-style="western"><surname>Kuephadungphan</surname><given-names>W</given-names></name><name name-style="western"><surname>Tasanathai</surname><given-names>K</given-names></name><name name-style="western"><surname>Petcharad</surname><given-names>B</given-names></name><name name-style="western"><surname>Khonsanit</surname><given-names>A</given-names></name><name name-style="western"><surname>Stadler</surname><given-names>M</given-names></name><name name-style="western"><surname>Luangsa-Ard</surname><given-names>JJ</given-names></name></person-group> (<year>2020</year>) <article-title>Phylogeny- and morphology-based recognition of new species in the spider-parasitic genus <italic><tp:taxon-name><tp:taxon-name-part taxon-name-part-type="genus">Gibellula</tp:taxon-name-part></tp:taxon-name></italic> (<tp:taxon-name><tp:taxon-name-part taxon-name-part-type="order">Hypocreales</tp:taxon-name-part></tp:taxon-name>, <tp:taxon-name><tp:taxon-name-part taxon-name-part-type="family">Cordycipitaceae</tp:taxon-name-part></tp:taxon-name>) from Thailand.</article-title><source>MycoKeys</source><volume>72</volume>: <fpage>17</fpage>–<lpage>42</lpage>. <ext-link xlink:href="10.3897/mycokeys.72.55088" ext-link-type="doi" xlink:type="simple">https://doi.org/10.3897/mycokeys.72.55088</ext-link></mixed-citation></ref><ref id="B3"><mixed-citation xmlns:xlink="http://www.w3.org/1999/xlink" xlink:type="simple"><person-group><name name-style="western"><surname>Chen</surname><given-names>WH</given-names></name><name name-style="western"><surname>Han</surname><given-names>YF</given-names></name><name name-style="western"><surname>Liang</surname><given-names>ZQ</given-names></name><name name-style="western"><surname>Wang</surname><given-names>YR</given-names></name><name name-style="western"><surname>Zou</surname><given-names>X</given-names></name></person-group> (<year>2014</year>) <article-title>Classification of <italic><tp:taxon-name><tp:taxon-name-part taxon-name-part-type="genus">Gibellula</tp:taxon-name-part></tp:taxon-name></italic> spp. by DELTA system.</article-title><source>Microbiology China</source><volume>41</volume>(<issue>2</issue>): <fpage>399</fpage>–<lpage>407</lpage>.</mixed-citation></ref><ref id="B12"><mixed-citation xmlns:xlink="http://www.w3.org/1999/xlink" xlink:type="simple"><person-group><name name-style="western"><surname>Humber</surname><given-names>RA</given-names></name><name name-style="western"><surname>Rombach</surname><given-names>MC</given-names></name></person-group> (<year>1987</year>) <article-title><italic><tp:taxon-name><tp:taxon-name-part taxon-name-part-type="genus">Torrubiella</tp:taxon-name-part><tp:taxon-name-part taxon-name-part-type="species">ratticaudata</tp:taxon-name-part></tp:taxon-name></italic> sp. nov. (<tp:taxon-name><tp:taxon-name-part taxon-name-part-type="class">Pyrenomycetes</tp:taxon-name-part></tp:taxon-name>: <tp:taxon-name><tp:taxon-name-part taxon-name-part-type="order">Clavicipitales</tp:taxon-name-part></tp:taxon-name>) and other fungi from spiders on the Solomon Islands.</article-title><source>Mycologia</source><volume>79</volume>(<issue>3</issue>): <fpage>375</fpage>–<lpage>382</lpage>. <ext-link xlink:href="10.1080/00275514.1987.12025393" ext-link-type="doi" xlink:type="simple">https://doi.org/10.1080/00275514.1987.12025393</ext-link></mixed-citation></ref><ref id="B11"><mixed-citation xmlns:xlink="http://www.w3.org/1999/xlink" xlink:type="simple"><person-group><name name-style="western"><surname>Huang</surname><given-names>B</given-names></name><name name-style="western"><surname>Ding</surname><given-names>DG</given-names></name><name name-style="western"><surname>Fan</surname><given-names>MZ</given-names></name><name name-style="western"><surname>Li</surname><given-names>ZZ</given-names></name></person-group> (<year>1998</year>) <article-title>A new entomopathogenic fungus on spiders.</article-title><source>Junwu Xuebao</source><volume>17</volume>(<issue>2</issue>): <fpage>109</fpage>–<lpage>113</lpage>.</mixed-citation></ref></ref-list></tp:taxon-treatment>
