# Supplementary material for: ﻿Morphological and molecular analyses reveal two new species of Gibellula (Cordycipitaceae, Hypocreales) from China
Source: MycoKeys. 2022 Jun 2;90:53–69. doi: 10.3897/mycokeys.90.83801 (PMC9849081; doi:10.3897/mycokeys.90.83801)
Supplement: XML Treatment for Gibellula longispora [file mycokeys.90.83801-treatment2.xml]

<!DOCTYPE tp:taxon-treatment
  PUBLIC "-//TaxonX//DTD Taxonomic Treatment Publishing DTD v0 20100105//EN" "tax-treatment-NSO.dtd">
<tp:taxon-treatment xmlns:tp="http://www.plazi.org/taxpub"><tp:treatment-meta><kwd-group><label>Taxon classification</label><kwd>
                <named-content content-type="kingdom">Fungi</named-content>
              </kwd><kwd>
                <named-content content-type="order">Hypocreales</named-content>
              </kwd><kwd>
                <named-content content-type="family">Cordycipitaceae</named-content>
              </kwd></kwd-group><mixed-citation publication-type="journal"><person-group><name><surname>Chen</surname><given-names>MingJun</given-names></name><name><surname>Wang</surname><given-names>Ting</given-names></name><name><surname>Lin</surname><given-names>Yan</given-names></name><name><surname>Huang</surname><given-names>Bo</given-names></name></person-group><article-title>﻿Morphological and molecular analyses reveal two new species of <italic><tp:taxon-name><tp:taxon-name-part taxon-name-part-type="genus" reg="Gibellula">Gibellula</tp:taxon-name-part></tp:taxon-name></italic> (<tp:taxon-name><tp:taxon-name-part taxon-name-part-type="family">Cordycipitaceae</tp:taxon-name-part></tp:taxon-name>, <tp:taxon-name><tp:taxon-name-part taxon-name-part-type="order">Hypocreales</tp:taxon-name-part></tp:taxon-name>) from China</article-title><source>MycoKeys</source><day>02</day><month>06</month><year>2022</year><volume>90</volume><fpage>53</fpage><lpage>69</lpage><pub-id pub-id-type="doi">10.3897/mycokeys.90.83801</pub-id></mixed-citation></tp:treatment-meta><tp:nomenclature><label>﻿</label><tp:taxon-name>
              <object-id xmlns:xlink="http://www.w3.org/1999/xlink" content-type="arpha" xlink:type="simple">461F4BC3-E70E-56CB-AF37-A87EAC7CF386</object-id>
              <tp:taxon-name-part taxon-name-part-type="genus" reg="Gibellula">Gibellula</tp:taxon-name-part>
              <tp:taxon-name-part taxon-name-part-type="species" reg="longispora">longispora</tp:taxon-name-part>
              <object-id xmlns:xlink="http://www.w3.org/1999/xlink" content-type="mycobank" xlink:type="simple">843175</object-id>
            </tp:taxon-name><tp:taxon-authority>Ming J. Chen &amp; B. Huang, sp. nov.</tp:taxon-authority><xref ref-type="fig" rid="F2">Fig. 2</xref></tp:nomenclature><tp:treatment-sec sec-type="etymology" id="SECID0ETABI"><title>Etymology.</title><p>Latin “<italic><tp:taxon-name><tp:taxon-name-part taxon-name-part-type="genus" reg="Gibellula"/><tp:taxon-name-part taxon-name-part-type="species" reg="longispora">longispora</tp:taxon-name-part></tp:taxon-name></italic>” referring to the fungus with slender long conidia.</p></tp:treatment-sec><tp:treatment-sec sec-type="material" id="SECID0EDBBI"><title>Type.</title><p>China. Anhui Province: Shitai County, Guniujiang National Nature Reserve, on a spider, on unidentified leaf, 1 August 2020, Mingjun Chen &amp; Bo Huang, holotype GNJ20200813–16. GenBank sequence data for GNJ20200813–16: <abbrev xmlns:xlink="http://www.w3.org/1999/xlink" xlink:title="elongation factor-1a" id="ABBRID0EJBBI" xlink:type="simple">TEF</abbrev> = <ext-link xmlns:xlink="http://www.w3.org/1999/xlink" ext-link-type="gen" xlink:href="MW961414" xlink:type="simple">MW961414</ext-link>; RPB1 = <ext-link xmlns:xlink="http://www.w3.org/1999/xlink" ext-link-type="gen" xlink:href="MW980145" xlink:type="simple">MW980145</ext-link>.</p></tp:treatment-sec><tp:treatment-sec sec-type="description" id="SECID0EXBBI"><title>Description.</title><p>Mycelium covering the host, white to cream fluffy, light greyish-brown to violaceous-brown when dried. Synnema multiple, cylindrical, growing from abdomen of host spider, cream to yellowish–white. Conidiophores, (19-) 60-153.5 (-170) × 8–10 μm (Fig. <xref ref-type="fig" rid="F2">2d</xref>), crowded, lately arising from hyphae loosely attached to the surface of the synnema, verrucose, multiseptate, suddenly narrowing to a tip, then forming a globose vesicle, (5.5–) 6–8.5 (–9.5) × (5–) 5.5–8μm (Fig. <xref ref-type="fig" rid="F2">2c, f</xref>). Spherical conidial heads consisting of vesicle, metulae and phialide, (25.5–) 38.5–49 (–50) × (24.5) 36–46.5 (–49) μm. A number of broadly obovate to oval metulae, 6.5–9.5 × (4.5–)5–7 μm (Fig. <xref ref-type="fig" rid="F2">2c</xref>), borne on vesicle, each metulae bearing several clavate phialides, (6.5–) 7–9.5 (–11) × (1.5–) 2–3 μm (Fig. <xref ref-type="fig" rid="F2">2c, f</xref>). Conidia, 5–7 × 1–2 μm (Fig. <xref ref-type="fig" rid="F2">2g</xref>), narrowly fusiform. Teleomorph and granulomanus synanamorphs not observed. (Fig. <xref ref-type="fig" rid="F2">2f</xref>).</p><fig id="F2" position="float" orientation="portrait"><object-id xmlns:xlink="http://www.w3.org/1999/xlink" content-type="doi" xlink:type="simple">10.3897/mycokeys.90.83801.figure2</object-id><object-id xmlns:xlink="http://www.w3.org/1999/xlink" content-type="arpha" xlink:type="simple">158AFCF1-E9CC-5853-8911-86A5C901E20D</object-id><label>Figure 2.</label><caption><p><italic><tp:taxon-name><tp:taxon-name-part taxon-name-part-type="genus" reg="Gibellula">Gibellula</tp:taxon-name-part><tp:taxon-name-part taxon-name-part-type="species" reg="longispora">longispora</tp:taxon-name-part></tp:taxon-name></italic> sp. nov. <bold>a, b</bold> fungus on a spider <bold>c, d</bold> conidiophores showing conidial head <bold>e</bold> part of conidiophore showing rough walls <bold>f, g</bold> conidial head <bold>h</bold> conidia. Scale bars: 50 μm (<bold>c, d</bold>); 20 μm (<bold>e</bold>), 10 μm (<bold>f, g, h</bold>).</p></caption><graphic xmlns:xlink="http://www.w3.org/1999/xlink" xlink:href="mycokeys-90-053-g002.jpg" position="float" orientation="portrait" xlink:type="simple" id="oo_691582.jpg"><uri content-type="original_file" xlink:type="simple">https://binary.pensoft.net/fig/691582</uri></graphic></fig></tp:treatment-sec><tp:treatment-sec sec-type="habitat" id="SECID0EGEBI"><title>Habitat.</title><p>Occurring on spider attached to the underside of leaf nearby the river.</p></tp:treatment-sec><tp:treatment-sec sec-type="material" id="SECID0ELEBI"><title>Additional materials examined.</title><p>China. Anhui Province: Shitai County, Guniujiang National Nature Reserve, on a spider, 10 July 2020, Mingjun Chen &amp; Ting Wang, GNJ20210710-02. China. Guangdong Province: Shenzhen, 10 October 2021, on spiders, Qianle Lu, SZ20210904-02, and SZ20210915-01.</p></tp:treatment-sec><tp:treatment-sec sec-type="notes" id="SECID0EQEBI"><title>Note.</title><p>The new species <italic><tp:taxon-name><tp:taxon-name-part taxon-name-part-type="genus" reg="Gibellula">G.</tp:taxon-name-part><tp:taxon-name-part taxon-name-part-type="species" reg="longispora">longispora</tp:taxon-name-part></tp:taxon-name></italic> is similar to five <italic><tp:taxon-name><tp:taxon-name-part taxon-name-part-type="genus" reg="Gibellula">Gibellula</tp:taxon-name-part></tp:taxon-name></italic> species in having multi-synnemum and aspergillate, distinctly roughened conidiophores (Table <xref ref-type="table" rid="T3">3</xref>), namely <italic><tp:taxon-name><tp:taxon-name-part taxon-name-part-type="genus" reg="Gibellula">G.</tp:taxon-name-part><tp:taxon-name-part taxon-name-part-type="species" reg="pigmentosinum">pigmentosinum</tp:taxon-name-part></tp:taxon-name></italic>, <italic><tp:taxon-name><tp:taxon-name-part taxon-name-part-type="genus" reg="Gibellula">G.</tp:taxon-name-part><tp:taxon-name-part taxon-name-part-type="species" reg="flava">flava</tp:taxon-name-part></tp:taxon-name></italic>, <italic><tp:taxon-name><tp:taxon-name-part taxon-name-part-type="genus" reg="Gibellula">G.</tp:taxon-name-part><tp:taxon-name-part taxon-name-part-type="species" reg="pulchra">pulchra</tp:taxon-name-part></tp:taxon-name></italic>, <italic><tp:taxon-name><tp:taxon-name-part taxon-name-part-type="genus" reg="Gibellula">G.</tp:taxon-name-part><tp:taxon-name-part taxon-name-part-type="species" reg="clavispora">clavispora</tp:taxon-name-part></tp:taxon-name></italic> Z.Q. Liang, Wan H. Chen &amp; Y.F. Han and <italic><tp:taxon-name><tp:taxon-name-part taxon-name-part-type="genus" reg="Gibellula">G.</tp:taxon-name-part><tp:taxon-name-part taxon-name-part-type="species" reg="shennongjiaensis">shennongjiaensis</tp:taxon-name-part></tp:taxon-name></italic> X. Zou, Wan H. Chen, Y.F. Han &amp; Z.Q. Liang. However, <italic><tp:taxon-name><tp:taxon-name-part taxon-name-part-type="genus" reg="Gibellula">G.</tp:taxon-name-part><tp:taxon-name-part taxon-name-part-type="species" reg="longispora">longispora</tp:taxon-name-part></tp:taxon-name></italic> differs from <italic><tp:taxon-name><tp:taxon-name-part taxon-name-part-type="genus" reg="Gibellula">G.</tp:taxon-name-part><tp:taxon-name-part taxon-name-part-type="species" reg="pigmentosinum">pigmentosinum</tp:taxon-name-part></tp:taxon-name></italic>, <italic><tp:taxon-name><tp:taxon-name-part taxon-name-part-type="genus" reg="Gibellula">G.</tp:taxon-name-part><tp:taxon-name-part taxon-name-part-type="species" reg="flava">flava</tp:taxon-name-part></tp:taxon-name></italic> and <italic><tp:taxon-name><tp:taxon-name-part taxon-name-part-type="genus" reg="Gibellula">G.</tp:taxon-name-part><tp:taxon-name-part taxon-name-part-type="species" reg="pulchra">pulchra</tp:taxon-name-part></tp:taxon-name></italic> by its longer, slender conidia. Furthermore, compared to <italic><tp:taxon-name><tp:taxon-name-part taxon-name-part-type="genus" reg="Gibellula">G.</tp:taxon-name-part><tp:taxon-name-part taxon-name-part-type="species" reg="longispora">longispora</tp:taxon-name-part></tp:taxon-name></italic>, the species <italic><tp:taxon-name><tp:taxon-name-part taxon-name-part-type="genus" reg="Gibellula">G.</tp:taxon-name-part><tp:taxon-name-part taxon-name-part-type="species" reg="shennongjiaensis">shennongjiaensis</tp:taxon-name-part></tp:taxon-name></italic> has shorter conidiophores with smaller phialide and metulae and slightly smaller conidia, while <italic><tp:taxon-name><tp:taxon-name-part taxon-name-part-type="genus" reg="Gibellula">G.</tp:taxon-name-part><tp:taxon-name-part taxon-name-part-type="species" reg="clavispora">clavispora</tp:taxon-name-part></tp:taxon-name></italic> bears clavate conidia.</p><table-wrap id="T3" position="float" orientation="portrait"><label>Table 3.</label><caption><p>Comparison of the morphological characters of <italic><tp:taxon-name><tp:taxon-name-part taxon-name-part-type="genus" reg="Gibellula">Gibellula</tp:taxon-name-part><tp:taxon-name-part taxon-name-part-type="species" reg="longispora">longispora</tp:taxon-name-part></tp:taxon-name></italic> sp. nov. and related species.</p></caption><table id="TID0EFBDI" rules="all"><tbody><tr><th rowspan="1" colspan="1">Species</th><th rowspan="1" colspan="1">Conidiophore (μm)</th><th rowspan="1" colspan="1">Metulae (μm)</th><th rowspan="1" colspan="1">Phialide (μm)</th><th rowspan="1" colspan="1">Conidia (μm)</th></tr><tr><td rowspan="1" colspan="1">
                      <bold><italic><tp:taxon-name><tp:taxon-name-part taxon-name-part-type="genus" reg="Gibellula">Gibellula</tp:taxon-name-part><tp:taxon-name-part taxon-name-part-type="species" reg="longispora">longispora</tp:taxon-name-part></tp:taxon-name></italic> sp. nov.<italic><sup>1</sup></italic></bold>
                    </td><td rowspan="1" colspan="1">verrucose, (19–) 60–153.5 (–170) × 8–10</td><td rowspan="1" colspan="1">obovoid to cylindrical, 6.5–9.5 × (4.5–) 5–7</td><td rowspan="1" colspan="1">clavate to broadly cylindrical, (6.5–) 7–9.5 (–11) × (1.5–) 2–3</td><td rowspan="1" colspan="1">fusiform, 5–7 × 1–2</td></tr><tr><td rowspan="1" colspan="1">
                      <bold>
                        <italic>
                          <tp:taxon-name><tp:taxon-name-part taxon-name-part-type="genus" reg="Gibellula">Gibellula</tp:taxon-name-part></tp:taxon-name>
                          <tp:taxon-name><tp:taxon-name-part taxon-name-part-type="genus" reg="Gibellula"/><tp:taxon-name-part taxon-name-part-type="species" reg="pigmentosinum">pigmentosinum</tp:taxon-name-part></tp:taxon-name>
                          <sup>2</sup>
                        </italic>
                      </bold>
                    </td><td rowspan="1" colspan="1">smooth to verrucose, (55–) 97.5–170 (–226) × (5–) 7–10 (–12.5)</td><td rowspan="1" colspan="1">broadly obovoid, (5.5–) 6–8 (–10) × (3–) 4–6 (–7.5)</td><td rowspan="1" colspan="1">obovoid to clavate, (5-) 5.5-8 (-9) × 2-3 (-4.5)</td><td rowspan="1" colspan="1">obovoid with an acute apex (2.5-) 3.5-5 (-5.5) × 1-2 (-3)</td></tr><tr><td rowspan="1" colspan="1">
                      <bold>
                        <italic>
                          <tp:taxon-name><tp:taxon-name-part taxon-name-part-type="genus" reg="Gibellula">Gibellula</tp:taxon-name-part><tp:taxon-name-part taxon-name-part-type="species" reg="flava">flava</tp:taxon-name-part></tp:taxon-name>
                          <sup>3</sup>
                        </italic>
                      </bold>
                    </td><td rowspan="1" colspan="1">verrucose, 33.5–123.5(–182.5) × (3–) 4–9.5 (–11.5)</td><td rowspan="1" colspan="1">obovoid to broadly obovoid, (4.5–) 5.5–7 × 3.5–5.5</td><td rowspan="1" colspan="1">narrowly obovate to clavate, 5.5–7 × 1.5–2.5</td><td rowspan="1" colspan="1">fusiform, (2.5–) 3–4 (–5.5) × 1–2(–3)</td></tr><tr><td rowspan="1" colspan="1">
                      <bold>
                        <italic>
                          <tp:taxon-name><tp:taxon-name-part taxon-name-part-type="genus" reg="Gibellula">Gibellula</tp:taxon-name-part><tp:taxon-name-part taxon-name-part-type="species" reg="pulchra">pulchra</tp:taxon-name-part></tp:taxon-name>
                          <sup>4</sup>
                        </italic>
                      </bold>
                    </td><td rowspan="1" colspan="1">verrucose, 155–170 × (6–) 7.5–10</td><td rowspan="1" colspan="1">cylindrical, 6.2–7.5 × 5</td><td rowspan="1" colspan="1">clavate, 7.5–8 × 1.5–2.5</td><td rowspan="1" colspan="1">fusiform to fusiform-ellipsoid, 3–5 × 1.5–2.5</td></tr><tr><td rowspan="1" colspan="1">
                      <bold>
                        <italic>
                          <tp:taxon-name><tp:taxon-name-part taxon-name-part-type="genus" reg="Gibellula">Gibellula</tp:taxon-name-part><tp:taxon-name-part taxon-name-part-type="species" reg="clavispora">clavispora</tp:taxon-name-part></tp:taxon-name>
                          <sup>5</sup>
                        </italic>
                      </bold>
                    </td><td rowspan="1" colspan="1">smooth or occasionally roughened 96–113 long</td><td rowspan="1" colspan="1">obovoid, 8.6–10.8 × 2.2</td><td rowspan="1" colspan="1">clavate 5.4–6.5 × 1.1–2.2</td><td rowspan="1" colspan="1">clavate, single, 5.4–6.5 × 1.1–2.2</td></tr><tr><td rowspan="1" colspan="1">
                      <bold>
                        <italic>
                          <tp:taxon-name><tp:taxon-name-part taxon-name-part-type="genus" reg="Gibellula">Gibellula</tp:taxon-name-part><tp:taxon-name-part taxon-name-part-type="species" reg="shennongjiaensis">shennongjiaensis</tp:taxon-name-part></tp:taxon-name>
                          <sup>6</sup>
                        </italic>
                      </bold>
                    </td><td rowspan="1" colspan="1">verrucose, 77–107 long</td><td rowspan="1" colspan="1">elliptical, 5.4–7.6 × 2.1–4.3</td><td rowspan="1" colspan="1">clavate,5.4–10.8 × 1.1–2.2</td><td rowspan="1" colspan="1">cylindrical or fusiform, 3.2–6.5 × 1.1–1.6</td></tr></tbody></table><table-wrap-foot><fn><p>Note: <sup>1</sup>Current study, <sup>2</sup><xref ref-type="bibr" rid="B20">Kuephadungphan et al. 2020</xref>, <sup>3</sup><xref ref-type="bibr" rid="B5">Chen et al. 2021</xref>, <sup>4</sup><xref ref-type="bibr" rid="B4">Chen et al. 2016</xref>, <sup>5</sup><xref ref-type="bibr" rid="B7">Faruk et al. 2004</xref>, <sup>6</sup><xref ref-type="bibr" rid="B42">Zou et al. 2016</xref>.</p></fn></table-wrap-foot></table-wrap></tp:treatment-sec><ref-list><ref id="B20"><mixed-citation xmlns:xlink="http://www.w3.org/1999/xlink" xlink:type="simple"><person-group><name name-style="western"><surname>Kuephadungphan</surname><given-names>W</given-names></name><name name-style="western"><surname>Tasanathai</surname><given-names>K</given-names></name><name name-style="western"><surname>Petcharad</surname><given-names>B</given-names></name><name name-style="western"><surname>Khonsanit</surname><given-names>A</given-names></name><name name-style="western"><surname>Stadler</surname><given-names>M</given-names></name><name name-style="western"><surname>Luangsa-Ard</surname><given-names>JJ</given-names></name></person-group> (<year>2020</year>) <article-title>Phylogeny- and morphology-based recognition of new species in the spider-parasitic genus <italic><tp:taxon-name><tp:taxon-name-part taxon-name-part-type="genus">Gibellula</tp:taxon-name-part></tp:taxon-name></italic> (<tp:taxon-name><tp:taxon-name-part taxon-name-part-type="order">Hypocreales</tp:taxon-name-part></tp:taxon-name>, <tp:taxon-name><tp:taxon-name-part taxon-name-part-type="family">Cordycipitaceae</tp:taxon-name-part></tp:taxon-name>) from Thailand.</article-title><source>MycoKeys</source><volume>72</volume>: <fpage>17</fpage>–<lpage>42</lpage>. <ext-link xlink:href="10.3897/mycokeys.72.55088" ext-link-type="doi" xlink:type="simple">https://doi.org/10.3897/mycokeys.72.55088</ext-link></mixed-citation></ref><ref id="B5"><mixed-citation xmlns:xlink="http://www.w3.org/1999/xlink" xlink:type="simple"><person-group><name name-style="western"><surname>Chen</surname><given-names>MJ</given-names></name><name name-style="western"><surname>Wang</surname><given-names>T</given-names></name><name name-style="western"><surname>Lin</surname><given-names>YAN</given-names></name><name name-style="western"><surname>Huang</surname><given-names>BO</given-names></name></person-group> (<year>2021</year>) <article-title><italic><tp:taxon-name><tp:taxon-name-part taxon-name-part-type="genus">Gibellula</tp:taxon-name-part><tp:taxon-name-part taxon-name-part-type="species">flava</tp:taxon-name-part></tp:taxon-name></italic> sp. nov. (<tp:taxon-name><tp:taxon-name-part taxon-name-part-type="family">Cordycipitaceae</tp:taxon-name-part></tp:taxon-name>, <tp:taxon-name><tp:taxon-name-part taxon-name-part-type="order">Hypocreales</tp:taxon-name-part></tp:taxon-name>), a new pathogen of spider from China.</article-title><source>Phytotaxa</source><volume>527</volume>(<issue>2</issue>): <fpage>125</fpage>–<lpage>133</lpage>. <ext-link xlink:href="10.11646/phytotaxa.527.2.5" ext-link-type="doi" xlink:type="simple">https://doi.org/10.11646/phytotaxa.527.2.5</ext-link></mixed-citation></ref><ref id="B4"><mixed-citation xmlns:xlink="http://www.w3.org/1999/xlink" xlink:type="simple"><person-group><name name-style="western"><surname>Chen</surname><given-names>WH</given-names></name><name name-style="western"><surname>Han</surname><given-names>YF</given-names></name><name name-style="western"><surname>Liang</surname><given-names>ZQ</given-names></name><name name-style="western"><surname>Zou</surname><given-names>X</given-names></name></person-group> (<year>2016</year>) <article-title>Morphological traits, DELTA system, and molecular analysis for <italic><tp:taxon-name><tp:taxon-name-part taxon-name-part-type="genus">Gibellula</tp:taxon-name-part><tp:taxon-name-part taxon-name-part-type="species">clavispora</tp:taxon-name-part></tp:taxon-name></italic> sp. nov. from China.</article-title><source>Mycotaxon</source><volume>131</volume>(<issue>1</issue>): <fpage>111</fpage>–<lpage>121</lpage>. <ext-link xlink:href="10.5248/131.111" ext-link-type="doi" xlink:type="simple">https://doi.org/10.5248/131.111</ext-link></mixed-citation></ref><ref id="B7"><mixed-citation xmlns:xlink="http://www.w3.org/1999/xlink" xlink:type="simple"><person-group><name name-style="western"><surname>Faruk</surname><given-names>S</given-names></name><name name-style="western"><surname>Elşad</surname><given-names>H</given-names></name><name name-style="western"><surname>Muhammet</surname><given-names>G</given-names></name></person-group> (<year>2004</year>) <article-title>Occurrence of the araneogenous fungus <italic><tp:taxon-name><tp:taxon-name-part taxon-name-part-type="genus">Gibellula</tp:taxon-name-part><tp:taxon-name-part taxon-name-part-type="species">pulchra</tp:taxon-name-part></tp:taxon-name></italic> in Turkey.</article-title><source>Mycologia Balcanica</source><volume>1</volume>: <fpage>61</fpage>–<lpage>62</lpage>.</mixed-citation></ref><ref id="B42"><mixed-citation xmlns:xlink="http://www.w3.org/1999/xlink" xlink:type="simple"><person-group><name name-style="western"><surname>Zou</surname><given-names>X</given-names></name><name name-style="western"><surname>Chen</surname><given-names>WH</given-names></name><name name-style="western"><surname>Han</surname><given-names>YF</given-names></name><name name-style="western"><surname>Liang</surname><given-names>ZQ</given-names></name></person-group> (<year>2016</year>) A new species of the genus <italic><tp:taxon-name><tp:taxon-name-part taxon-name-part-type="genus">Gibellula.</tp:taxon-name-part></tp:taxon-name></italic> Junwu Xuebao 35(10): 1161–1168.</mixed-citation></ref></ref-list></tp:taxon-treatment>
